# Supplementary material for: Cerium-Doped Iron Oxide Nanorod Arrays for Photoelectrochemical Water Splitting
Source: Molecules. 2022 Dec 19;27(24):9050. doi: 10.3390/molecules27249050 (PMC9780861; doi:10.3390/molecules27249050)
Supplement: Supplementary file 1 [file molecules-27-09050-s001.zip]

Archive with 1 entries (1 files):
- molecules-2089978-supplementary.pdf
